# Supplementary material for: Identification of Spiroplasma insolitum symbionts in Anopheles gambiae
Source: Wellcome Open Res. 2017 Sep 26;2:90. [Version 1] doi: 10.12688/wellcomeopenres.12468.1 (PMC5668936; doi:10.12688/wellcomeopenres.12468.1)
Supplement: Supplementary file 1 [file wellcomeopenres-2-13501-s0000.tgz]

Archive with 1 entries (1 files):
- 28613c62-15ce-4d5e-9b7b-d51a34eb3b4b.pdf
